# Supplementary material for: Utilization of qPCR and ELISA Tests to Detect Cytauxzoon felis (Theileriidae) in Domestic Cats (Felis catus) from South Central USA
Source: Vet Sci. 2026 Apr 28;13(5):426. doi: 10.3390/vetsci13050426 (PMC13211381; doi:10.3390/vetsci13050426)
Supplement: Supplementary file 1 [file vetsci-13-00426-s001.zip]

Archive with 4 entries (4 files):
- Supplementary Figure S1.jpg
- Supplementary Figure S2.jpg
- Supplementary File S1.pdf
- Table S1_ experimentally infected cats.xlsx
