# Supplementary material for: Utilization of qPCR and ELISA Tests to Detect Cytauxzoon felis (Theileriidae) in Domestic Cats (Felis catus) from South Central USA
Source: Vet Sci. 2026 Apr 28;13(5):426. doi: 10.3390/vetsci13050426 (PMC13211381; doi:10.3390/vetsci13050426)
Supplement: Supplementary file 1 [file vetsci-13-00426-s001.zip › Table S1_ experimentally infected cats.xlsx]

## Sheet: Table S1
Experimentally infected cats
Cat ID	qPCR detection DPI	ELISA detction >42 DPI	Clinical signs
Cat 1	8	Not detected	Yes
Cat 2	12	Detected	Yes
Cat 3	40	Detected	No
Cat 4	12	Detected	Yes
Cat 5	Not detected	Not detected	No
